# Supplementary material for: Genome-wide identification of XTH genes in Liriodendron chinense and functional characterization of LcXTH21
Source: Front Plant Sci. 2022 Oct 27;13:1014339. doi: 10.3389/fpls.2022.1014339 (PMC9647132; doi:10.3389/fpls.2022.1014339)
Supplement: Supplementary Table 2 — The characteristics and subcellular localization of LcXTH proteins. [file Table_2.xlsx]

## Sheet: Sheet1
LcXTH21	ORF clone
	5'-3'	ATGGCCTCTTCTCCTTCTAC
	3'-5'	CTAATTCTGTTGGGTGTTGTTG
	RT-qPCR
LcXTH21	5'-3'	TGTCCAGTACCCGAAGAACC
	3'-5'	CTTCACCCGTCGAATCCAG
LcXTH07	5'-3'	CCAGGAAGTACCATCTCCTCTAT
	3'-5'	TCAGAACTTTGGGAGGGAGC
LcXTH15	5'-3'	CAATCCTATCCAAGCCCGAA
	3'-5'	TCAAATCCCAGCCAAGCATTCTG
LcXTH18	5'-3'	CACATGGATGACATTGGATCTGG
	3'-5'	CTAAGCCGTTGAATTGATGGAGC
LcXTH19	5'-3'	CGAAGAAAGGTTGAGATGGGTG
	3'-5'	ATTCTGTTGGGTGTTGTTGCAT
LcXTH20	5'-3'	CCCAAGAGCTGGATTCGACAGG
	3'-5'	AATTCTGTTGGGTGTTGTTGCA
LcXTH25	5'-3'	CTTGACTCGACGGGCCATGA
	3'-5'	TGCACTTGAACATTCAGCAGGG
LcXTH27	5'-3'	GGTGGGTGCTTTGTATTTTTTCAT
	3'-5'	GCTATCCCCAAAGAGCTGTGT
